# Supplementary material for: Combined influence of depressive symptoms and systemic inflammation on all-cause and cardiovascular mortality: evidence for differential effects by gender in the English Longitudinal Study of Ageing
Source: Psychol Med. 2018 Sep 17;49(9):1521–31. doi: 10.1017/S003329171800209X (PMC6541870; doi:10.1017/S003329171800209X)
Supplement: Supplementary file 1 [file S003329171800209Xsup.zip]

Archive with 3 entries (3 files):
- S003329171800209Xsup003.docx
- S003329171800209Xsup002.docx
- S003329171800209Xsup001.docx
